# Supplementary material for: Induction of Premature Cell Senescence Stimulated by High Doses of Antioxidants Is Mediated by Endoplasmic Reticulum Stress
Source: Int J Mol Sci. 2021 Oct 31;22(21):11851. doi: 10.3390/ijms222111851 (PMC8584632; doi:10.3390/ijms222111851)
Supplement: Supplementary file 1 [file ijms-22-11851-s001.zip]

Archive with 2 entries (2 files):
- Supplement_Figures_rev1.pdf
- Supplement_Table S1_Lyublinskaya.pdf
